# Supplementary material for: Comparison of HDL-Associated Antioxidant Activities and Anti-Inflammatory Effect Between Ozonated Sunflower Oil (OSO) and Ozonated Olive Oil (OOO) Under Carboxymethyllysine-Induced Acute Phase in Zebrafish Adults and Embryos
Source: Antioxidants (Basel). 2026 Jul 3;15(7):840. doi: 10.3390/antiox15070840 (PMC13404453; doi:10.3390/antiox15070840)
Supplement: Supplementary file 1 [file antioxidants-15-00840-s001.zip]

Archive with 1 entries (1 files):
- antioxidants-4395193-supplementary.pdf
